# Supplementary material for: Liver and Inflammatory Biomarkers Are Related to High Mortality in Hospitalized Patients with COVID-19 in Brazilian Amazon Region
Source: Life (Basel). 2024 Jul 11;14(7):869. doi: 10.3390/life14070869 (PMC11277996; doi:10.3390/life14070869)
Supplement: Supplementary file 1 [file life-14-00869-s001.zip]

Archive with 1 entries (1 files):
- life-2712460-supplementary.pdf
